# Supplementary material for: Escinosomes: Safe and Successful Nanovesicles to Deliver Andrographolide by a Subcutaneous Route in a Mice Model of Oxaliplatin-Induced Neuropathy
Source: Pharmaceutics. 2022 Feb 24;14(3):493. doi: 10.3390/pharmaceutics14030493 (PMC8949339; doi:10.3390/pharmaceutics14030493)
Supplement: Supplementary file 1 [file pharmaceutics-14-00493-s001.zip]

Archive with 1 entries (1 files):
- pharmaceutics-1555293-supplementary.pdf
